# Supplementary material for: Conformal Retinal Image Sensor Based on Electrochemically Exfoliated MoS2 Nanosheets
Source: Nanomaterials (Basel). 2025 Apr 18;15(8):622. doi: 10.3390/nano15080622 (PMC12029796; doi:10.3390/nano15080622)
Supplement: Supplementary file 1 [file nanomaterials-15-00622-s001.zip]

Archive with 1 entries (1 files):
- nanomaterials-3546812-supplementary.pdf
